# Supplementary material for: Statistical Considerations for the Design and Analysis of Pragmatic Trials in Aging Research
Source: Geriatrics (Basel). 2024 Jun 4;9(3):75. doi: 10.3390/geriatrics9030075 (PMC11203240; doi:10.3390/geriatrics9030075)
Supplement: Supplementary file 1 [file geriatrics-09-00075-s001.zip]

Archive with 1 entries (1 files):
- geriatrics-3022824-supplementary.pdf
